# Supplementary material for: MicroRNA‐17 as a promising diagnostic biomarker of gastric cancer: An investigation combining TCGA, GEO, meta‐analysis, and bioinformatics
Source: FEBS Open Bio. 2018 Aug 30;8(9):1508–23. doi: 10.1002/2211-5463.12496 (PMC6120248; doi:10.1002/2211-5463.12496)
Supplement: Supplementary file 1 — Table S1. Pathway enrichment in KEGG databases of the 228 targets of miR‐17‐5p. [file FEB4-8-1508-s001.xls]

## Sheet: Sheet1
Category	Term	Count	Ratio	PValue	Genes	List Total	Pop Hits	Pop Total	Fold Enrichment	Bonferroni	Benjamini	FDR
KEGG_PATHWAY	hsa04024:cAMP signaling pathway	11	4.82456	0.000116998	ATP2B1, CHRM2, GABBR1, PDE3B, RAPGEF4, PRKACB, ATP1A2, CNGB3, AKT3, PIK3R1, F2R	84	198	6910	4.57011	0.0194648	0.0194648	0.142357
KEGG_PATHWAY	hsa05200:Pathways in cancer	11	4.82456	0.0186697	E2F1, COL4A3, E2F2, TGFBR2, PDGFRA, PRKACB, RARB, LAMC1, AKT3, PIK3R1, F2R	84	393	6910	2.3025	0.957835	0.231909	20.5038
KEGG_PATHWAY	hsa04151:PI3K-Akt signaling pathway	10	4.38596	0.0219462	COL4A3, FLT1, CHRM2, PDGFRA, ITGA4, LAMC1, AKT3, PIK3R1, PPP2R2A, F2R	84	345	6910	2.3844	0.97596	0.220057	23.6758
KEGG_PATHWAY	hsa04015:Rap1 signaling pathway	8	3.50877	0.0127606	FLT1, PDGFRA, RAPGEF4, RAPGEF2, AKT3, PIK3R1, DOCK4, F2R	84	210	6910	3.13379	0.884395	0.194069	14.4754
KEGG_PATHWAY	hsa04010:MAPK signaling pathway	8	3.50877	0.032944	TAOK1, TGFBR2, PDGFRA, PRKACB, RAPGEF2, DUSP8, AKT3, MAP3K12	84	255	6910	2.58077	0.996404	0.256361	33.493
KEGG_PATHWAY	hsa05166:HTLV-I infection	8	3.50877	0.03355	E2F1, E2F2, TGFBR2, PDGFRA, PRKACB, AKT3, PIK3R1, TP53INP1	84	256	6910	2.57068	0.996763	0.24923	33.9987
KEGG_PATHWAY	hsa04144:Endocytosis	8	3.50877	0.0347844	DNM3, FLT1, RABEP1, KIF5A, TGFBR2, PDGFRA, RAB11FIP1, F2R	84	258	6910	2.55076	0.997389	0.246654	35.0178
KEGG_PATHWAY	hsa05222:Small cell lung cancer	7	3.07018	0.000513637	E2F1, COL4A3, E2F2, RARB, LAMC1, AKT3, PIK3R1	84	85	6910	6.77451	0.0826931	0.0422386	0.623584
KEGG_PATHWAY	hsa04360:Axon guidance	7	3.07018	0.00407189	EPHA5, EPHA4, EPHA7, CFL2, EFNB2, DPYSL5, NTN4	84	127	6910	4.53412	0.496149	0.204267	4.84646
KEGG_PATHWAY	hsa04261:Adrenergic signaling in cardiomyocytes	7	3.07018	0.00797637	ATP2B1, RAPGEF4, PRKACB, ATP1A2, AKT3, PIK3R1, PPP2R2A	84	146	6910	3.94406	0.739565	0.200872	9.29025
KEGG_PATHWAY	hsa04510:Focal adhesion	7	3.07018	0.0368958	COL4A3, FLT1, PDGFRA, ITGA4, LAMC1, AKT3, PIK3R1	84	206	6910	2.79531	0.998192	0.249548	36.7275
KEGG_PATHWAY	hsa04810:Regulation of actin cytoskeleton	7	3.07018	0.0407305	CHRM2, CFL2, PDGFRA, ITGA4, PIP4K2A, PIK3R1, F2R	84	211	6910	2.72907	0.999075	0.261946	39.7275
KEGG_PATHWAY	hsa04014:Ras signaling pathway	7	3.07018	0.0537215	FLT1, GAB1, PDGFRA, PRKACB, ABL2, AKT3, PIK3R1	84	226	6910	2.54794	0.999906	0.310002	48.9471
KEGG_PATHWAY	hsa04919:Thyroid hormone signaling pathway	6	2.63158	0.0117094	ESR1, PRKACB, ATP1A2, MED13L, AKT3, PIK3R1	84	114	6910	4.32957	0.861763	0.197373	13.36
KEGG_PATHWAY	hsa04550:Signaling pathways regulating pluripotency of stem cells	6	2.63158	0.0261575	SMAD5, BMPR2, SKIL, REST, AKT3, PIK3R1	84	140	6910	3.52551	0.988356	0.242938	27.5822
KEGG_PATHWAY	hsa04022:cGMP-PKG signaling pathway	6	2.63158	0.048848	ATP2B1, PDE3B, GUCY1A3, ATP1A2, AKT3, PIK3R1	84	166	6910	2.97332	0.999778	0.295713	45.652
KEGG_PATHWAY	hsa05205:Proteoglycans in cancer	6	2.63158	0.0919709	ANK2, GAB1, ESR1, PRKACB, AKT3, PIK3R1	84	200	6910	2.46786	1	0.417416	69.108
KEGG_PATHWAY	hsa05223:Non-small cell lung cancer	5	2.19298	0.00442398	E2F1, E2F2, RARB, AKT3, PIK3R1	84	56	6910	7.34481	0.525208	0.169909	5.25523
KEGG_PATHWAY	hsa05214:Glioma	5	2.19298	0.00751752	E2F1, E2F2, PDGFRA, AKT3, PIK3R1	84	65	6910	6.32784	0.718526	0.223953	8.77808
KEGG_PATHWAY	hsa05212:Pancreatic cancer	5	2.19298	0.00751752	E2F1, E2F2, TGFBR2, AKT3, PIK3R1	84	65	6910	6.32784	0.718526	0.223953	8.77808
KEGG_PATHWAY	hsa05218:Melanoma	5	2.19298	0.0102202	E2F1, E2F2, PDGFRA, AKT3, PIK3R1	84	71	6910	5.79309	0.821974	0.218505	11.757
KEGG_PATHWAY	hsa05220:Chronic myeloid leukemia	5	2.19298	0.0107243	E2F1, E2F2, TGFBR2, AKT3, PIK3R1	84	72	6910	5.71263	0.836578	0.202623	12.3027
KEGG_PATHWAY	hsa04970:Salivary secretion	5	2.19298	0.0195196	ATP2B1, GUCY1A3, TRPV6, PRKACB, ATP1A2	84	86	6910	4.78267	0.963547	0.224888	21.338
KEGG_PATHWAY	hsa05215:Prostate cancer	5	2.19298	0.0210539	E2F1, E2F2, PDGFRA, AKT3, PIK3R1	84	88	6910	4.67397	0.971979	0.22535	22.8237
KEGG_PATHWAY	hsa04915:Estrogen signaling pathway	5	2.19298	0.0308043	GABBR1, ESR1, PRKACB, AKT3, PIK3R1	84	99	6910	4.15464	0.994787	0.253253	31.6791
KEGG_PATHWAY	hsa04611:Platelet activation	5	2.19298	0.0706107	GUCY1A3, PRKACB, AKT3, PIK3R1, F2R	84	130	6910	3.16392	0.999995	0.376971	58.9992
KEGG_PATHWAY	hsa04910:Insulin signaling pathway	5	2.19298	0.0837975	PRKAR1A, PDE3B, PRKACB, AKT3, PIK3R1	84	138	6910	2.9805	1	0.419901	65.5469
KEGG_PATHWAY	hsa04961:Endocrine and other factor-regulated calcium reabsorption	4	1.75439	0.0165033	DNM3, ESR1, PRKACB, ATP1A2	84	45	6910	7.31217	0.938927	0.224427	18.3404
KEGG_PATHWAY	hsa04923:Regulation of lipolysis in adipocytes	4	1.75439	0.0293554	PDE3B, PRKACB, AKT3, PIK3R1	84	56	6910	5.87585	0.993299	0.255054	30.4251
KEGG_PATHWAY	hsa04512:ECM-receptor interaction	4	1.75439	0.0864727	COL4A3, SV2B, ITGA4, LAMC1	84	87	6910	3.78216	1	0.418795	66.7519
KEGG_PATHWAY	hsa04914:Progesterone-mediated oocyte maturation	4	1.75439	0.0864727	PDE3B, PRKACB, AKT3, PIK3R1	84	87	6910	3.78216	1	0.418795	66.7519
KEGG_PATHWAY	hsa04012:ErbB signaling pathway	4	1.75439	0.0864727	GAB1, ABL2, AKT3, PIK3R1	84	87	6910	3.78216	1	0.418795	66.7519
KEGG_PATHWAY	hsa04973:Carbohydrate digestion and absorption	3	1.31579	0.0901736	ATP1A2, AKT3, PIK3R1	84	42	6910	5.87585	1	0.421581	68.3553
