# Supplementary material for: MicroRNA‐17 as a promising diagnostic biomarker of gastric cancer: An investigation combining TCGA, GEO, meta‐analysis, and bioinformatics
Source: FEBS Open Bio. 2018 Aug 30;8(9):1508–23. doi: 10.1002/2211-5463.12496 (PMC6120248; doi:10.1002/2211-5463.12496)
Supplement: Supplementary file 2 — Table S2. The GO analysis of BP of 228 target genes of miR‐17‐5p. [file FEB4-8-1508-s002.xls]

## Sheet: Sheet1
Category	Term	Count	Ratio	PValue	Genes	List Total	Pop Hits	Pop Total	Fold Enrichment	Bonferroni	Benjamini	FDR
GOTERM_BP_DIRECT	GO:0006351~transcription, DNA-templated	42	18.4211	0.000483556	E2F1, POU6F1, TSHZ3, CHURC1, ZNF532, ZBTB9, RBM15B, DEDD, ZNF827, BBX, ZNF367, RORA, REST, CNOT7, RLIM, TAL1, CHD9, NPAS3, HBP1, LHX6, CC2D1A, RARB, BAZ2A, TXNIP, IKZF4, KLF12, L3MBTL3, TADA2B, SMAD5, ESR1, ZHX2, IRF2BP2, NR4A3, MED13L, ATMIN, TET1, DMTF1, BNC2, JAZF1, SETD7, ZFPM2, TP53INP1	209	1955	16792	1.72607	0.477226	0.194427	0.789613
GOTERM_BP_DIRECT	GO:0006355~regulation of transcription, DNA-templated	28	12.2807	0.0321167	E2F1, POU6F1, E2F2, ZNF532, RBM15B, ZBTB9, BBX, ZNF827, REST, RORA, RLIM, CHD9, NPAS3, DMD, LHX6, HBP1, RARB, BAZ2A, L3MBTL3, SMAD5, AFF4, ESR1, IRF2BP2, AFF1, DMTF1, BNC2, SETD7, TP53INP1	209	1504	16792	1.49578	1	0.80236	41.4351
GOTERM_BP_DIRECT	GO:0045944~positive regulation of transcription from RNA polymerase II promoter	21	9.21053	0.0196726	E2F1, IKZF4, CAMTA1, KLF12, BMPR2, ESR1, RORA, REST, NR4A3, CNOT7, TET1, CAPRIN2, TAL1, CSRNP3, SQSTM1, PKD2, NFAT5, ZFPM2, RARB, TCF4, PIK3R1	209	981	16792	1.71991	1	0.718819	27.7942
GOTERM_BP_DIRECT	GO:0000122~negative regulation of transcription from RNA polymerase II promoter	20	8.77193	0.00159414	E2F1, TXNIP, TSHZ3, KLF12, WFS1, ESR1, ZHX2, REST, NR4A3, RLIM, PKIA, TAL1, SQSTM1, JAZF1, ZFPM2, RARB, SKIL, CC2D1A, TCF4, VLDLR	209	720	16792	2.23179	0.88228	0.29993	2.58101
GOTERM_BP_DIRECT	GO:0007155~cell adhesion	14	6.14035	0.00484737	NRP2, COL4A3, PCDHA7, PCDHA3, EFNB2, ITGA4, PCDHAC2, PCDHAC1, EPHA4, COL19A1, PCDHA10, PCDHA11, LAMC1, ABL2	209	459	16792	2.45059	0.998521	0.446988	7.65533
GOTERM_BP_DIRECT	GO:0045893~positive regulation of transcription, DNA-templated	14	6.14035	0.0120862	E2F1, CHURC1, SMAD5, ESR1, RORA, REST, ATMIN, TAL1, NPAS3, SETD7, TCF4, FBXW11, F2R, TP53INP1	209	515	16792	2.18412	1	0.616799	18.0697
GOTERM_BP_DIRECT	GO:0006468~protein phosphorylation	12	5.26316	0.0270666	TAOK1, SQSTM1, AAK1, SMAD5, TGFBR2, RASSF2, STK17B, AKAP13, PRKACB, AKT3, PIK3R1, MAP3K12	209	456	16792	2.11433	1	0.784154	36.2206
GOTERM_BP_DIRECT	GO:0007156~homophilic cell adhesion via plasma membrane adhesion molecules	10	4.38596	0.00015764	PCDHA7, PCDHA3, FAT4, CADM2, PCDHA10, PCDHA11, PCDHA12, PCDHA13, PCDHAC2, PCDHAC1	209	158	16792	5.08509	0.19056	0.100311	0.258061
GOTERM_BP_DIRECT	GO:0007399~nervous system development	10	4.38596	0.00964927	PCDHA7, PCDHA3, CHRM2, DPYSL5, PCDHA10, PCDHA11, MBNL1, PCDHAC2, PCDHAC1, VLDLR	209	287	16792	2.79946	0.999998	0.57972	14.6936
GOTERM_BP_DIRECT	GO:0008285~negative regulation of cell proliferation	10	4.38596	0.0581443	DLC1, COL4A3, PKD2, RARB, REST, CNOT7, TIMP2, RAPGEF2, TP53INP1, F2R	209	396	16792	2.0289	1	0.892621	62.5371
GOTERM_BP_DIRECT	GO:0035556~intracellular signal transduction	10	4.38596	0.0641238	SQSTM1, PREX1, PRKAR1A, STK17B, GUCY1A3, AKAP13, AKAP11, RAPGEF2, AKT3, MAP3K12	209	403	16792	1.99366	1	0.873405	66.2506
GOTERM_BP_DIRECT	GO:0007411~axon guidance	8	3.50877	0.00369692	NRP2, EPHA5, FLRT2, KIF5A, EFNB2, DPYSL5, NTN4, NR4A3	209	159	16792	4.04249	0.993034	0.424123	5.88994
GOTERM_BP_DIRECT	GO:0007507~heart development	8	3.50877	0.00786665	NRP2, EIF4G2, POU6F1, GAB1, TGFBR2, PKD2, AKAP13, HEG1	209	183	16792	3.51233	0.999975	0.557221	12.1417
GOTERM_BP_DIRECT	GO:0018108~peptidyl-tyrosine phosphorylation	7	3.07018	0.0120554	EPHA5, EPHA4, EPHA7, FLT1, FGFR1OP, PDGFRA, ABL2	209	153	16792	3.67589	1	0.638151	18.0278
GOTERM_BP_DIRECT	GO:0042127~regulation of cell proliferation	7	3.07018	0.0278439	TXNIP, TAL1, TGFBR2, BMPR2, PKD2, RAPGEF2, ABL2	209	185	16792	3.04006	1	0.780133	37.0506
GOTERM_BP_DIRECT	GO:0001525~angiogenesis	7	3.07018	0.0594174	NRP2, TAL1, FMNL3, FLT1, PDE3B, RORA, TMEM100	209	223	16792	2.52202	1	0.884869	63.3585
GOTERM_BP_DIRECT	GO:0030036~actin cytoskeleton organization	6	2.63158	0.0229159	CORO2B, DLC1, FMNL3, PAFAH1B1, FGD5, ABL2	209	130	16792	3.70821	1	0.741185	31.6114
GOTERM_BP_DIRECT	GO:0006367~transcription initiation from RNA polymerase II promoter	6	2.63158	0.0408842	E2F2, ESR1, RORA, NR4A3, RARB, TCF4	209	152	16792	3.17149	1	0.835647	49.5496
GOTERM_BP_DIRECT	GO:0046777~protein autophosphorylation	6	2.63158	0.0631902	EPHA4, FLT1, AAK1, PDGFRA, STK17B, MAP3K12	209	172	16792	2.80272	1	0.875585	65.6945
GOTERM_BP_DIRECT	GO:0007519~skeletal muscle tissue development	5	2.19298	0.00362653	COL19A1, DMD, CFL2, SKIL, GPCPD1	209	51	16792	7.87691	0.992342	0.456107	5.78091
GOTERM_BP_DIRECT	GO:0001570~vasculogenesis	5	2.19298	0.00508068	TGFBR2, HEG1, QKI, ZFPM2, TMEM100	209	56	16792	7.17362	0.99892	0.434029	8.00953
GOTERM_BP_DIRECT	GO:0050821~protein stabilization	5	2.19298	0.0888895	ANK2, WFS1, AAK1, RASSF2, PIK3R1	209	136	16792	2.95384	1	0.905142	78.2547
GOTERM_BP_DIRECT	GO:0007050~cell cycle arrest	5	2.19298	0.0982355	EIF4G2, PKD2, HBP1, SKIL, TP53INP1	209	141	16792	2.8491	1	0.912197	81.6358
GOTERM_BP_DIRECT	GO:0010863~positive regulation of phospholipase C activity	4	1.75439	0.00014894	FLT1, PDGFRA, ESR1, ABL2	209	9	16792	35.7087	0.181059	0.181059	0.243835
GOTERM_BP_DIRECT	GO:0003148~outflow tract septum morphogenesis	4	1.75439	0.00276325	TGFBR2, BMPR2, ZFPM2, RARB	209	23	16792	13.973	0.975538	0.411449	4.43396
GOTERM_BP_DIRECT	GO:0060348~bone development	4	1.75439	0.0150845	SMAD5, BBX, AKAP13, STC1	209	42	16792	7.65186	1	0.657937	22.0514
GOTERM_BP_DIRECT	GO:0021987~cerebral cortex development	4	1.75439	0.0321352	CEP120, FAT4, PAFAH1B1, TACC1	209	56	16792	5.73889	1	0.790769	41.4534
GOTERM_BP_DIRECT	GO:0043401~steroid hormone mediated signaling pathway	4	1.75439	0.0336198	ESR1, RORA, NR4A3, RARB	209	57	16792	5.63821	1	0.794305	42.9081
GOTERM_BP_DIRECT	GO:0043087~regulation of GTPase activity	4	1.75439	0.046748	EPHA5, EPHA4, PAFAH1B1, FGD5	209	65	16792	4.94428	1	0.865515	54.374
GOTERM_BP_DIRECT	GO:0048010~vascular endothelial growth factor receptor signaling pathway	4	1.75439	0.0600026	NRP2, FLT1, BMPR2, PIK3R1	209	72	16792	4.46358	1	0.880884	63.7304
GOTERM_BP_DIRECT	GO:0035725~sodium ion transmembrane transport	4	1.75439	0.0620255	SLC24A4, SCN3A, SCN2A, PKD2	209	73	16792	4.40244	1	0.876847	64.9887
GOTERM_BP_DIRECT	GO:0034976~response to endoplasmic reticulum stress	4	1.75439	0.0661654	WFS1, TMX3, FAM129A, PIK3R1	209	75	16792	4.28504	1	0.869969	67.4372
GOTERM_BP_DIRECT	GO:0007286~spermatid development	4	1.75439	0.0704287	AFF4, UBE2J1, QKI, FNDC3A	209	77	16792	4.17374	1	0.881048	69.7901
GOTERM_BP_DIRECT	GO:0045666~positive regulation of neuron differentiation	4	1.75439	0.0726059	DMD, RARB, TCF4, TIMP2	209	78	16792	4.12023	1	0.878256	70.9291
GOTERM_BP_DIRECT	GO:0014066~regulation of phosphatidylinositol 3-kinase signaling	4	1.75439	0.0726059	GAB1, PDGFRA, PIP4K2A, PIK3R1	209	78	16792	4.12023	1	0.878256	70.9291
GOTERM_BP_DIRECT	GO:0035023~regulation of Rho protein signal transduction	4	1.75439	0.0793153	DLC1, PREX1, AKAP13, FGD5	209	81	16792	3.96763	1	0.890993	74.1908
GOTERM_BP_DIRECT	GO:0006814~sodium ion transport	4	1.75439	0.0793153	SCN3A, SCN2A, SLC38A1, ATP1A2	209	81	16792	3.96763	1	0.890993	74.1908
GOTERM_BP_DIRECT	GO:0048013~ephrin receptor signaling pathway	4	1.75439	0.0910702	EPHA5, EPHA4, EPHA7, EFNB2	209	86	16792	3.73695	1	0.906638	79.0922
GOTERM_BP_DIRECT	GO:1990086~lens fiber cell apoptotic process	3	1.31579	0.000901313	E2F1, E2F2, TGFBR2	209	4	16792	60.2584	0.701566	0.260885	1.46706
GOTERM_BP_DIRECT	GO:0072178~nephric duct morphogenesis	3	1.31579	0.00148993	EPHA4, EPHA7, EFNB2	209	5	16792	48.2067	0.864594	0.32961	2.41421
GOTERM_BP_DIRECT	GO:0001504~neurotransmitter uptake	3	1.31579	0.00407066	SV2B, SLC38A1, ATP1A2	209	8	16792	30.1292	0.995788	0.42131	6.46689
GOTERM_BP_DIRECT	GO:0086004~regulation of cardiac muscle cell contraction	3	1.31579	0.0092873	ANK2, STC1, ATP1A2	209	12	16792	20.0861	0.999996	0.59088	14.1811
GOTERM_BP_DIRECT	GO:0042692~muscle cell differentiation	3	1.31579	0.0144195	SYNE1, QKI, RORA	209	15	16792	16.0689	1	0.661109	21.1844
GOTERM_BP_DIRECT	GO:0050775~positive regulation of dendrite morphogenesis	3	1.31579	0.0183766	EPHA4, PTPRD, CAPRIN2	209	17	16792	14.1784	1	0.711658	26.2136
GOTERM_BP_DIRECT	GO:0010881~regulation of cardiac muscle contraction by regulation of the release of sequestered calcium ion	3	1.31579	0.0227352	ANK2, DMD, ATP1A2	209	19	16792	12.686	1	0.753849	31.4038
GOTERM_BP_DIRECT	GO:0060078~regulation of postsynaptic membrane potential	3	1.31579	0.0299783	SCN3A, SCN2A, PKD2	209	22	16792	10.9561	1	0.791921	39.278
GOTERM_BP_DIRECT	GO:0051928~positive regulation of calcium ion transport	3	1.31579	0.0408433	ANK2, WFS1, F2R	209	26	16792	9.27052	1	0.844953	49.5144
GOTERM_BP_DIRECT	GO:0001707~mesoderm formation	3	1.31579	0.046749	PRKAR1A, BMPR2, NR4A3	209	28	16792	8.60834	1	0.857091	54.3748
GOTERM_BP_DIRECT	GO:0048008~platelet-derived growth factor receptor signaling pathway	3	1.31579	0.049812	TXNIP, GAB1, PDGFRA	209	29	16792	8.3115	1	0.858815	56.7191
GOTERM_BP_DIRECT	GO:0060412~ventricular septum morphogenesis	3	1.31579	0.049812	TGFBR2, BMPR2, ZFPM2	209	29	16792	8.3115	1	0.858815	56.7191
GOTERM_BP_DIRECT	GO:0003007~heart morphogenesis	3	1.31579	0.0594146	DLC1, FLRT2, FAT4	209	32	16792	7.5323	1	0.891391	63.3567
GOTERM_BP_DIRECT	GO:0003091~renal water homeostasis	3	1.31579	0.0594146	WFS1, PRKAR1A, PRKACB	209	32	16792	7.5323	1	0.891391	63.3567
GOTERM_BP_DIRECT	GO:0050919~negative chemotaxis	3	1.31579	0.0661396	NRP2, FLRT2, EPHA7	209	34	16792	7.08922	1	0.875756	67.4225
GOTERM_BP_DIRECT	GO:0007040~lysosome organization	3	1.31579	0.0731041	LYST, ABCA1, HOOK3	209	36	16792	6.69537	1	0.874765	71.184
GOTERM_BP_DIRECT	GO:0019933~cAMP-mediated signaling	3	1.31579	0.0802924	EPHA5, RAPGEF4, RAPGEF2	209	38	16792	6.34299	1	0.889286	74.6361
GOTERM_BP_DIRECT	GO:0045599~negative regulation of fat cell differentiation	3	1.31579	0.0952801	E2F1, ZFPM2, RORA	209	42	16792	5.73889	1	0.909078	80.6241
GOTERM_BP_DIRECT	GO:0003186~tricuspid valve morphogenesis	2	0.877193	0.0486386	TGFBR2, BMPR2	209	4	16792	40.1722	1	0.860067	55.8348
GOTERM_BP_DIRECT	GO:0050920~regulation of chemotaxis	2	0.877193	0.0604258	EFNB2, PDGFRA	209	5	16792	32.1378	1	0.876259	63.9971
GOTERM_BP_DIRECT	GO:0022027~interkinetic nuclear migration	2	0.877193	0.0604258	CEP120, HOOK3	209	5	16792	32.1378	1	0.876259	63.9971
GOTERM_BP_DIRECT	GO:0048845~venous blood vessel morphogenesis	2	0.877193	0.0720677	EFNB2, HEG1	209	6	16792	26.7815	1	0.881647	70.6513
GOTERM_BP_DIRECT	GO:0038084~vascular endothelial growth factor signaling pathway	2	0.877193	0.0720677	NRP2, FLT1	209	6	16792	26.7815	1	0.881647	70.6513
GOTERM_BP_DIRECT	GO:0045762~positive regulation of adenylate cyclase activity	2	0.877193	0.0835659	WFS1, TIMP2	209	7	16792	22.9556	1	0.894646	76.076
GOTERM_BP_DIRECT	GO:0061298~retina vasculature development in camera-type eye	2	0.877193	0.0835659	BMPR2, PDGFRA	209	7	16792	22.9556	1	0.894646	76.076
GOTERM_BP_DIRECT	GO:0072577~endothelial cell apoptotic process	2	0.877193	0.0835659	COL4A3, BMPR2	209	7	16792	22.9556	1	0.894646	76.076
GOTERM_BP_DIRECT	GO:1901385~regulation of voltage-gated calcium channel activity	2	0.877193	0.0835659	DMD, AHNAK	209	7	16792	22.9556	1	0.894646	76.076
GOTERM_BP_DIRECT	GO:0042753~positive regulation of circadian rhythm	2	0.877193	0.0949224	RORA, FBXW11	209	8	16792	20.0861	1	0.912114	80.4982
GOTERM_BP_DIRECT	GO:0060155~platelet dense granule organization	2	0.877193	0.0949224	ABCA1, F2R	209	8	16792	20.0861	1	0.912114	80.4982
GOTERM_BP_DIRECT	GO:2000480~negative regulation of cAMP-dependent protein kinase activity	2	0.877193	0.0949224	PRKAR1A, PKIA	209	8	16792	20.0861	1	0.912114	80.4982
GOTERM_BP_DIRECT	GO:0001945~lymph vessel development	2	0.877193	0.0949224	EFNB2, HEG1	209	8	16792	20.0861	1	0.912114	80.4982
