# Supplementary material for: MicroRNA‐17 as a promising diagnostic biomarker of gastric cancer: An investigation combining TCGA, GEO, meta‐analysis, and bioinformatics
Source: FEBS Open Bio. 2018 Aug 30;8(9):1508–23. doi: 10.1002/2211-5463.12496 (PMC6120248; doi:10.1002/2211-5463.12496)
Supplement: Supplementary file 3 — Table S3. The GO analysis of CC of 228 target genes of miR‐17‐5p. [file FEB4-8-1508-s003.xls]

## Sheet: Sheet1
Category	Term	Count	Ratio	PValue	Genes	List Total	Pop Hits	Pop Total	Fold Enrichment	Bonferroni	Benjamini	FDR
GOTERM_CC_DIRECT	GO:0005737~cytoplasm	86	37.7193	0.000514628	DLC1, SCN3A, DEDD, PREX1, PDLIM5, GABBR1, BBX, RLIM, KLHL2, HOOK3, SLC24A4, AAK1, QKI, SPRED1, RARB, FAM129A, RAPGEF2, AHNAK, AKT3, FMNL3, ESR1, UBE2J1, ZHX2, PAPD5, IRF2BP2, OSTM1, MBNL1, PKIA, TACC1, CCDC50, LYST, UBR5, PDGFRA, CELF2, ZFPM2, STC1, MCC, RAB11FIP1, MAP3K12, CAMTA1, SSFA2, BMPR2, AKAP13, CMPK1, SESN3, CORO2B, CHD9, DDHD1, NPAS3, UBASH3B, FIGN, SQSTM1, CEP170, ZDHHC9, PKD2, NFAT5, …	218	5222	18224	1.37673	0.125268	0.125268	0.67059
GOTERM_CC_DIRECT	GO:0005634~nucleus	75	32.8947	0.0899729	E2F1, DLC1, POU6F1, ZNF532, ZNF827, RORA, REST, CNOT7, RLIM, ATP2B1, PHC3, UBXN2A, QKI, RARB, AHNAK, ESR1, ZHX2, IRF2BP2, OSTM1, MBNL1, PKIA, TACC1, FGFR1OP, UBR5, PDGFRA, MGEA5, CELF2, ZFPM2, STC1, MCC, REV3L, TSHZ3, CAMTA1, SSFA2, ZBTB9, STK17B, ZNF367, AKAP13, CMPK1, SESN3, TAL1, CHD9, NPAS3, UBASH3B, FIGN, DMD, NFAT5, LHX6, CC2D1A, SKIL, TCF4, FBXW11, BAZ2A, PIK3R1, TXNIP, IKZF4, L3MBTL3, GIN…	218	5415	18224	1.15784	1	0.624884	70.8395
GOTERM_CC_DIRECT	GO:0005886~plasma membrane	68	29.8246	0.00290359	NRP2, SCN3A, PCDHA3, CADM2, PREX1, GABBR1, NBEA, ATP2B1, CHIC1, SLC24A4, ANK2, SLC2A3, GUCY1A3, RAPGEF4, SV2B, TRPV6, SPRED1, TMEM100, PRKACB, FAM129A, RAPGEF2, AKT3, AHNAK, FMNL3, EFNB2, ESR1, ZHX2, CHRM2, CYBRD1, PDGFRA, MCC, SLC38A1, MAP3K12, ENPP5, GPR63, CALD1, SSFA2, TMX3, STK17B, BMPR2, ABCA1, PCDHAC2, PCDHAC1, CHD9, FAT4, SERINC1, DMD, PKD2, PCDHA12, PCDHA13, PIK3R1, FLRT2, PTPRD, FLT1, T…	218	4121	18224	1.37941	0.530474	0.102376	3.7295
GOTERM_CC_DIRECT	GO:0005829~cytosol	49	21.4912	0.0800663	DLC1, PDLIM5, PREX1, CALD1, PDE3B, AKAP13, NBEA, REST, CNOT7, RLIM, GPCPD1, CMPK1, KLHL2, HOOK3, DDHD1, UBXN2A, ANK2, SQSTM1, DMD, GAB1, PAFAH1B1, RAPGEF4, SPRED1, PRKACB, RAPGEF2, FNDC3A, FBXW11, TNRC6A, AHNAK, PIK3R1, TXNIP, FMNL3, KIF5A, TAOK1, SMAD5, TGFBR2, DPYSL5, OSTM1, DOCK4, EIF4G2, EIF4H, FGFR1OP, PRKAR1A, MGEA5, PIP4K2A, ABL2, MAP3K12, PPP2R2A, TP53INP1	218	3315	18224	1.23566	1	0.680819	66.4063
GOTERM_CC_DIRECT	GO:0005654~nucleoplasm	42	18.4211	0.0841623	E2F1, E2F2, TSHZ3, RBM15B, BBX, ZNF367, REST, RORA, RLIM, CNOT7, PHC3, CHD9, NPAS3, SQSTM1, NFAT5, HBP1, SPRED1, SKIL, RARB, PRKACB, TNRC6A, BAZ2A, AKT3, IKZF4, SCAMP2, KLF12, SMAD5, GINS4, ESR1, ZHX2, NR4A3, MBNL1, SYNE1, PAPOLA, DMTF1, UBR5, SETD7, ZFPM2, MCC, PPP2R2A, REV3L, TP53INP1	218	2784	18224	1.26115	1	0.629845	68.3097
GOTERM_CC_DIRECT	GO:0016020~membrane	34	14.9123	0.0959309	NRP2, AGFG2, PDLIM5, PDE3B, AKAP13, CNOT7, ATP2B1, CORO2B, SLC24A4, FAT4, SV2B, RAPGEF4, CC2D1A, FAM129A, RAPGEF2, ACSL4, FNDC3A, PIK3R1, AHNAK, KIF5A, EFNB2, ESR1, ATP1A2, ITGA4, TACC1, DOCK4, EIF4G2, UBR5, EIF4H, PRKAR1A, MGEA5, PDGFRA, MAP3K12, VLDLR	218	2200	18224	1.29194	1	0.62135	73.2387
GOTERM_CC_DIRECT	GO:0005887~integral component of plasma membrane	31	13.5965	0.0014499	PCDHA7, CADM2, PCDHA3, BMPR2, GABBR1, ABCA1, CNGB3, PCDHAC2, PCDHAC1, ATP2B1, SLC24A4, CD69, SLC2A3, PKD2, PCDHA10, PCDHA11, TRPV6, RAPGEF2, FLRT2, PTPRD, FLT1, SCN2A, TGFBR2, EFNB2, EPHA5, EPHA4, EPHA7, CHRM2, PDGFRA, SLC38A1, F2R	218	1415	18224	1.83144	0.314254	0.0609388	1.87868
GOTERM_CC_DIRECT	GO:0015629~actin cytoskeleton	10	4.38596	0.00123939	CORO2B, PHC3, POU6F1, CFL2, CALD1, PDLIM5, STK17B, ABL2, AHNAK, KLHL2	218	218	18224	3.83469	0.275621	0.101906	1.60795
GOTERM_CC_DIRECT	GO:0030424~axon	10	4.38596	0.00140548	NRP2, EPHA5, EPHA4, EIF4G2, DNM3, CADM2, SCN2A, SACS, SLC38A1, MAP3K12	218	222	18224	3.7656	0.306277	0.0705261	1.82162
GOTERM_CC_DIRECT	GO:0043025~neuronal cell body	10	4.38596	0.0134691	EPHA5, EPHA7, CHRM2, KIF5A, BMPR2, DPYSL5, PAFAH1B1, ACSL4, TIMP2, RAPGEF2	218	315	18224	2.65385	0.970571	0.324128	16.2432
GOTERM_CC_DIRECT	GO:0005813~centrosome	10	4.38596	0.069896	IKZF4, CEP120, FGFR1OP, CEP170, PAFAH1B1, PRKACB, MBNL1, FBXW11, HOOK3, CAPRIN2	218	426	18224	1.96236	1	0.669846	61.2142
GOTERM_CC_DIRECT	GO:0045211~postsynaptic membrane	9	3.94737	0.00385404	EPHA4, EPHA7, SYNE1, ANK2, CHRM2, DMD, PDLIM5, GABBR1, F2R	218	211	18224	3.56572	0.633584	0.117943	4.92212
GOTERM_CC_DIRECT	GO:0030425~dendrite	9	3.94737	0.0481867	EPHA5, EPHA4, EPHA7, CHRM2, WFS1, BMPR2, GABBR1, SACS, DPYSL5	218	335	18224	2.24587	0.999997	0.600354	47.5618
GOTERM_CC_DIRECT	GO:0005913~cell-cell adherens junction	8	3.50877	0.0921097	EIF4G2, UBFD1, CADM2, EIF4H, CALD1, PDLIM5, CC2D1A, AHNAK	218	323	18224	2.0705	1	0.619518	71.7219
GOTERM_CC_DIRECT	GO:0005901~caveola	6	2.63158	0.00105699	DLC1, TGFBR2, BMPR2, SPRED1, ATP1A2, F2R	218	65	18224	7.71658	0.240401	0.12845	1.37283
GOTERM_CC_DIRECT	GO:0043235~receptor complex	6	2.63158	0.0180396	FLT1, GPR63, TGFBR2, LRP1B, VLDLR, CAPRIN2	218	127	18224	3.94943	0.991201	0.377065	21.1758
GOTERM_CC_DIRECT	GO:0005815~microtubule organizing center	6	2.63158	0.0363998	FIGN, FGFR1OP, CC2D1A, AKAP11, TACC1, HOOK3	218	153	18224	3.27829	0.999935	0.552185	38.4094
GOTERM_CC_DIRECT	GO:0005911~cell-cell junction	6	2.63158	0.0550508	FLRT2, BMPR2, PKD2, HEG1, RAPGEF2, PIK3R1	218	172	18224	2.91615	1	0.601537	52.2952
GOTERM_CC_DIRECT	GO:0005667~transcription factor complex	6	2.63158	0.0811758	TAL1, E2F2, SMAD5, SKIL, NR4A3, TCF4	218	193	18224	2.59885	1	0.632316	66.932
GOTERM_CC_DIRECT	GO:0030426~growth cone	5	2.19298	0.0499952	TSHZ3, PREX1, PAFAH1B1, TIMP2, MAP3K12	218	116	18224	3.60329	0.999998	0.588932	48.8493
GOTERM_CC_DIRECT	GO:0043034~costamere	4	1.75439	0.0014015	ANK2, DMD, SYNM, AHNAK	218	19	18224	17.5992	0.305558	0.0871298	1.8165
GOTERM_CC_DIRECT	GO:0017053~transcriptional repressor complex	4	1.75439	0.0277642	JAZF1, SKIL, REST, RLIM	218	55	18224	6.07973	0.999338	0.485997	30.7911
GOTERM_CC_DIRECT	GO:0031594~neuromuscular junction	4	1.75439	0.0277642	EPHA4, EPHA7, PRKAR1A, F2R	218	55	18224	6.07973	0.999338	0.485997	30.7911
GOTERM_CC_DIRECT	GO:0005776~autophagosome	4	1.75439	0.0408244	WDFY3, SQSTM1, PIP4K2A, TP53INP1	218	64	18224	5.22477	0.99998	0.565527	42.0052
GOTERM_CC_DIRECT	GO:0042383~sarcolemma	4	1.75439	0.0810051	ANK2, DMD, SYNM, AHNAK	218	85	18224	3.93394	1	0.648617	66.8516
GOTERM_CC_DIRECT	GO:0030315~T-tubule	3	1.31579	0.075031	ANK2, ATP1A2, AHNAK	218	38	18224	6.59971	1	0.675865	63.9218
GOTERM_CC_DIRECT	GO:0005801~cis-Golgi network	3	1.31579	0.0891408	UBXN2A, PIK3R1, HOOK3	218	42	18224	5.97117	1	0.636318	70.489
GOTERM_CC_DIRECT	GO:0005952~cAMP-dependent protein kinase complex	2	0.877193	0.0804453	PRKAR1A, PRKACB	218	7	18224	23.8847	1	0.663869	66.5867
