# Supplementary material for: MicroRNA‐17 as a promising diagnostic biomarker of gastric cancer: An investigation combining TCGA, GEO, meta‐analysis, and bioinformatics
Source: FEBS Open Bio. 2018 Aug 30;8(9):1508–23. doi: 10.1002/2211-5463.12496 (PMC6120248; doi:10.1002/2211-5463.12496)
Supplement: Supplementary file 4 — Table S4. The GO analysis of MF of 228 target genes of miR‐17‐5p. [file FEB4-8-1508-s004.xls]

## Sheet: Sheet1
Category	Term	Count	Ratio	PValue	Genes	List Total	Pop Hits	Pop Total	Fold Enrichment	Bonferroni	Benjamini	FDR
GOTERM_MF_DIRECT	GO:0005515~protein binding	133	58.3333	0.00161429	TUSC2, DLC1, WFS1, RBM15B, PDLIM5, PDE3B, REST, RORA, CNOT7, KLHL2, HOOK3, ATP2B1, ANK2, UBXN2A, ANKRD50, AAK1, GAB1, RAPGEF4, PRKACB, SPRED1, RAPGEF2, SCAMP2, VANGL1, KIF5A, EFNB2, ZHX2, PKIA, ICA1L, TACC1, GNS, LYST, FGFR1OP, UBR5, PDGFRA, SLC38A1, CLIP4, TSHZ3, TMX3, BMPR2, AKAP13, ABCA1, TIMP2, CORO2B, TAL1, CD69, UBASH3B, SERINC1, CEP170, DMD, LHX6, SKIL, FGD5, TCF4, KLF12, TAOK1, GINS4, TGF…	213	8785	16881	1.19985	0.479362	0.479362	2.23143
GOTERM_MF_DIRECT	GO:0046872~metal ion binding	39	17.1053	0.010099	NRP2, ENPP5, TSHZ3, ZNF532, AGFG2, YPEL2, ZBTB9, BMPR2, ZNF827, PDE3B, ZNF367, AKAP13, REST, TIMP2, CNOT7, ATP2B1, DDHD1, TRPV6, FGD5, ZC3H12C, WDFY3, IKZF4, KLF12, TGFBR2, SMAD5, ZHX2, PAPD5, IRF2BP2, ATP1A2, MBNL1, ITGA4, ATMIN, RUFY2, GNS, BNC2, CYBRD1, JAZF1, ZFPM2, REV3L	213	2069	16881	1.4939	0.98344	0.559635	13.219
GOTERM_MF_DIRECT	GO:0003700~transcription factor activity, sequence-specific DNA binding	22	9.64912	0.00962193	E2F1, IKZF4, POU6F1, E2F2, KLF12, ZNF532, SMAD5, TADA2B, AFF4, ESR1, ZHX2, ZNF367, RORA, REST, AFF1, CNOT7, TAL1, CSRNP3, DMTF1, NFAT5, LHX6, TCF4	213	961	16881	1.81434	0.979881	0.623381	12.633
GOTERM_MF_DIRECT	GO:0008270~zinc ion binding	21	9.21053	0.0984718	ZDHHC1, CHURC1, PDLIM5, TADA2B, ESR1, RORA, NR4A3, RLIM, TET1, PHC3, RNF150, SQSTM1, DMD, UBR5, BNC2, ZDHHC9, PRICKLE2, LHX6, ZFPM2, RARB, BAZ2A	213	1169	16881	1.42372	1	0.825357	76.4961
GOTERM_MF_DIRECT	GO:0005509~calcium ion binding	18	7.89474	0.00913427	PCDHA7, PCDHA3, TBC1D9, LRP1B, PCDHAC2, PCDHAC1, SLC24A4, PLSCR4, FAT4, CD69, PKD2, HEG1, PCDHA10, PCDHA11, PCDHA12, PCDHA13, RAPGEF2, VLDLR	213	717	16881	1.98963	0.975454	0.709379	12.0302
GOTERM_MF_DIRECT	GO:0003723~RNA binding	13	5.70175	0.0443697	EIF4G2, PAPOLA, EIF4H, UBR5, RBM15B, CELF2, QKI, HBP1, MBNL1, CNOT7, RLIM, BAZ2A, CAPRIN2	213	547	16881	1.88354	1	0.755954	46.9501
GOTERM_MF_DIRECT	GO:0004672~protein kinase activity	9	3.94737	0.0837658	EPHA4, TAOK1, AAK1, RASSF2, PDGFRA, STK17B, ABL2, AKT3, MAP3K12	213	359	16881	1.98686	1	0.844354	70.5356
GOTERM_MF_DIRECT	GO:0031625~ubiquitin protein ligase binding	8	3.50877	0.0702922	CCDC50, TXNIP, WFS1, SQSTM1, SMAD5, PRKAR1A, UBE2J1, PRKACB	213	287	16881	2.20916	1	0.823086	63.871
GOTERM_MF_DIRECT	GO:0003714~transcription corepressor activity	7	3.07018	0.0435236	KLF12, JAZF1, ZHX2, ZFPM2, SKIL, TCF4, RLIM	213	203	16881	2.73288	1	0.776454	46.2903
GOTERM_MF_DIRECT	GO:0000981~RNA polymerase II transcription factor activity, sequence-specific DNA binding	6	2.63158	0.0647395	TAL1, NPAS3, DMTF1, JAZF1, CC2D1A, REST	213	171	16881	2.78083	1	0.815478	60.7374
GOTERM_MF_DIRECT	GO:0051117~ATPase binding	5	2.19298	0.0140382	ANK2, WFS1, PKD2, ESR1, ABCA1	213	74	16881	5.35497	0.996693	0.614008	17.9203
GOTERM_MF_DIRECT	GO:0001078~transcriptional repressor activity, RNA polymerase II core promoter proximal region sequence-specific binding	5	2.19298	0.0513214	TSHZ3, ZFPM2, CC2D1A, SKIL, REST	213	111	16881	3.56998	1	0.758041	52.0936
GOTERM_MF_DIRECT	GO:0051015~actin filament binding	5	2.19298	0.0849703	CORO2B, SYNE1, CFL2, SSFA2, ABL2	213	132	16881	3.00203	1	0.81883	71.0721
GOTERM_MF_DIRECT	GO:0004713~protein tyrosine kinase activity	5	2.19298	0.086789	EPHA4, EPHA7, FLT1, FGFR1OP, ABL2	213	133	16881	2.97946	1	0.811226	71.865
GOTERM_MF_DIRECT	GO:0001046~core promoter sequence-specific DNA binding	4	1.75439	0.0166676	ESR1, RORA, NR4A3, REST	213	43	16881	7.37242	0.998876	0.620942	20.9255
GOTERM_MF_DIRECT	GO:0003707~steroid hormone receptor activity	4	1.75439	0.0332754	ESR1, RORA, NR4A3, RARB	213	56	16881	5.66097	0.999999	0.781094	37.6688
GOTERM_MF_DIRECT	GO:0005021~vascular endothelial growth factor-activated receptor activity	3	1.31579	0.0031624	NRP2, FLT1, PDGFRA	213	7	16881	33.9658	0.721861	0.472612	4.32788
GOTERM_MF_DIRECT	GO:0005004~GPI-linked ephrin receptor activity	3	1.31579	0.0031624	EPHA5, EPHA4, EPHA7	213	7	16881	33.9658	0.721861	0.472612	4.32788
GOTERM_MF_DIRECT	GO:0005248~voltage-gated sodium channel activity	3	1.31579	0.0257071	SCN3A, SCN2A, PKD2	213	20	16881	11.888	0.999973	0.731576	30.4956
GOTERM_MF_DIRECT	GO:0030552~cAMP binding	3	1.31579	0.0361434	PRKAR1A, RAPGEF4, RAPGEF2	213	24	16881	9.90669	1	0.774003	40.2027
GOTERM_MF_DIRECT	GO:0046875~ephrin receptor binding	3	1.31579	0.0418732	EPHA4, EPHA7, EFNB2	213	26	16881	9.14464	1	0.792166	44.9811
GOTERM_MF_DIRECT	GO:0019838~growth factor binding	3	1.31579	0.0448572	NRP2, FLT1, BMPR2	213	27	16881	8.80595	1	0.734032	47.3268
GOTERM_MF_DIRECT	GO:0004879~RNA polymerase II transcription factor activity, ligand-activated sequence-specific DNA binding	3	1.31579	0.074866	ESR1, RORA, NR4A3	213	36	16881	6.60446	1	0.825626	66.2761
GOTERM_MF_DIRECT	GO:0004691~cAMP-dependent protein kinase activity	2	0.877193	0.0846804	AKAP13, PRKACB	213	7	16881	22.6439	1	0.832594	70.9438
GOTERM_MF_DIRECT	GO:0004652~polynucleotide adenylyltransferase activity	2	0.877193	0.0961802	PAPOLA, PAPD5	213	8	16881	19.8134	1	0.830735	75.6477
